# Supplementary material for: A second DNA binding site on RFC facilitates clamp loading at gapped or nicked DNA
Source: eLife. 2022 Jun 22;11:e77483. doi: 10.7554/eLife.77483 (PMC9293009; doi:10.7554/eLife.77483)
Supplement: Figure 2—source data 1. [file elife-77483-fig2-data1.zip]

Archive with 2 entries (2 files):
- Fig2-Sourcedata1_ATPase.pzfx
- __MACOSX/._Fig2-Sourcedata1_ATPase.pzfx
